# Supplementary material for: Impact of Bacillus cereus on the Human Gut Microbiota in a 3D In Vitro Model
Source: Microorganisms. 2023 Jul 17;11(7):1826. doi: 10.3390/microorganisms11071826 (PMC10385275; doi:10.3390/microorganisms11071826)
Supplement: Supplementary file 1 [file microorganisms-11-01826-s001.zip]

Archive with 1 entries (1 files):
- microorganisms-2508054-supplementary.pdf
